# Supplementary material for: Parameter Estimation for Gene Regulatory Networks from Microarray Data: Cold Shock Response in Saccharomyces cerevisiae
Source: Bull Math Biol. 2015 Sep 29;77(8):1457–92. doi: 10.1007/s11538-015-0092-6 (PMC4636536; doi:10.1007/s11538-015-0092-6)
Supplement: Supplementary file 1 — Supplementary material 1 (zip 65 KB) [file 11538_2015_92_MOESM1_ESM.zip]

Archive with 3 entries (3 files):
- 21-genes_31-edges_Schade-data_estimation_output.xlsx
- 21-genes_31-edges_Schade-data_input.xlsx
- Dahlquist_et_al_2015_supplementary_material_readme.pdf
