# Supplementary material for: Parameter Estimation for Gene Regulatory Networks from Microarray Data: Cold Shock Response in Saccharomyces cerevisiae
Source: Bull Math Biol. 2015 Sep 29;77(8):1457–92. doi: 10.1007/s11538-015-0092-6 (PMC4636536; doi:10.1007/s11538-015-0092-6)
Supplement: Supplementary file 1 — Supplementary material 1 (zip 65 KB) [file 11538_2015_92_MOESM1_ESM.zip › 21-genes_31-edges_Schade-data_estimation_output.xlsx]

## Sheet: log2_concentrations
SystematicName	StandardName	0	10	30	120
YOR028C	CIN5	-0.234992	-0.0741113	-0.0456721	0.484351
YPL177C	CUP9	0.432642	-0.0306685	-0.163123	-0.817933
YPR104C	FHL1	-0.546354	-0.177702	-0.236782	-0.751479
YGL181W	GTS1	-0.337424	-0.189418	0.122362	0.856178
YGL073W	HSF1	-0.00385673	-0.145983	-0.779872	-0.37427
YOL116W	MSN1	-0.14157	-0.413938	0.0893084	0.0470133
YKL062W	MSN4	-0.0070669	0.296882	0.257649	1.12484
YDR043C	NRG1	-0.441265	-0.123917	0.515308	-0.302597
YNL216W	RAP1	-0.224725	-0.0227384	0.339728	0.551359
YGL071W	AFT1	-0.32847	0.396464	0.115819	0.0584413
YBR049C	REB1	0.0752459	0.199157	0.266716	0.349109
YPR065W	ROX1	-0.350703	-0.292895	0.23434	-0.21167
YER169W	RPH1	0.676567	1.13625	0.895202	0.703204
YML007W	YAP1	-0.652493	0.189695	0.309697	1.34993
YDR259C	YAP6	0.134535	-0.254311	0.0779659	0.282017
YKL112W	ABF1	1.621	-0.353688	-0.269044	-1.25384
YLR131C	ACE2	-0.542362	-0.0248454	-0.415369	-0.348747
YOL089C	HAL9	0.196713	-0.215311	0.085926	-0.358468
YMR021C	MAC1	-0.779865	-0.177416	0.0760944	0.584919
YKL043W	PHD1	-0.0206432	0.324677	0.570684	0.107597
YHR206W	SKN7	0.188433	0.0354688	0.168519	0.935179

## Sheet: log2_optimized_concentrations
SystematicName	StandardName	0	10	20	30	40	50	60	70	80	90	100	110	120
YOR028C	CIN5	0	0.0601251	0.101266	0.134142	0.164071	0.193211	0.221991	0.250001	0.276551	0.300978	0.322794	0.341729	0.357728
YPL177C	CUP9	0	-0.0711602	-0.150379	-0.231317	-0.310484	-0.386003	-0.456939	-0.522932	-0.583955	-0.640171	-0.69185	-0.739309	-0.782878
YPR104C	FHL1	0	-0.103081	-0.196937	-0.282097	-0.359074	-0.428411	-0.490664	-0.546388	-0.596126	-0.640403	-0.67972	-0.71455	-0.745337
YGL181W	GTS1	0	0.112472	0.211716	0.297999	0.37263	0.437147	0.493013	0.541512	0.58374	0.620614	0.652904	0.681251	0.706195
YGL073W	HSF1	0	-0.197187	-0.348251	-0.456136	-0.52667	-0.567157	-0.585024	-0.586883	-0.578112	-0.562801	-0.543907	-0.523474	-0.50286
YOL116W	MSN1	0	-0.0972103	-0.0878776	-0.0743307	-0.0612368	-0.0484891	-0.0360668	-0.0237946	-0.0117797	-0.000178222	0.0107286	0.0206533	0.0294758
YKL062W	MSN4	0	0.155568	0.295697	0.42175	0.534386	0.63426	0.722192	0.799149	0.866178	0.924342	0.974663	1.0181	1.05553
YDR043C	NRG1	0	0.20179	0.311882	0.364488	0.376835	0.35842	0.314815	0.249595	0.165551	0.0655436	-0.0469485	-0.167622	-0.291541
YNL216W	RAP1	0	0.165109	0.292956	0.394158	0.475563	0.541838	0.596301	0.641387	0.678929	0.710337	0.736716	0.758941	0.777715
YGL071W	AFT1	0	0.158183	0.225624	0.246807	0.243097	0.226019	0.202219	0.175635	0.14862	0.122551	0.0981927	0.0759203	0.0558647
YBR049C	REB1	0	0.167088	0.252562	0.298106	0.322866	0.336462	0.343987	0.348177	0.350532	0.351875	0.352663	0.353145	0.353456
YPR065W	ROX1	0	0.0288212	0.0479595	0.0551384	0.0508819	0.0367491	0.0146443	-0.0135108	-0.0459487	-0.0811248	-0.117736	-0.154718	-0.191227
YER169W	RPH1	0	0.691149	0.974952	1.10345	1.15333	1.15765	1.1335	1.0907	1.03539	0.971648	0.902302	0.82941	0.754516
YML007W	YAP1	0	0.137191	0.330787	0.513001	0.67024	0.801166	0.908137	0.9946	1.064	1.11944	1.16357	1.19857	1.22626
YDR259C	YAP6	0	-0.057112	-0.0578821	-0.0215943	0.0333282	0.0936491	0.151268	0.201911	0.243809	0.27672	0.301294	0.318673	0.330225
YKL112W	ABF1	0	-0.620948	-0.64532	-0.646301	-0.646746	-0.646219	-0.646378	-0.646627	-0.646968	-0.646883	-0.64654	-0.646402	-0.646173
YLR131C	ACE2	0	-0.252174	-0.279757	-0.282574	-0.282842	-0.282822	-0.282843	-0.282846	-0.282847	-0.282847	-0.282847	-0.282847	-0.282847
YOL089C	HAL9	0	-0.0630576	-0.113029	-0.152305	-0.182968	-0.206778	-0.22519	-0.239379	-0.250285	-0.258652	-0.26506	-0.269963	-0.273709
YMR021C	MAC1	0	0.0731444	0.137869	0.195453	0.246919	0.2931	0.334681	0.372231	0.40623	0.437087	0.465148	0.490715	0.514046
YKL043W	PHD1	0	0.167279	0.260471	0.314456	0.346396	0.365518	0.377053	0.384038	0.388279	0.390858	0.392428	0.393383	0.393966
YHR206W	SKN7	0	0.227869	0.375943	0.47647	0.546578	0.596334	0.632071	0.657951	0.676803	0.690593	0.70071	0.70815	0.713629

## Sheet: degradation_rates
SystematicName	StandardName	DegradationRate
YOR028C	CIN5	0.02718
YPL177C	CUP9	0.0256721
YPR104C	FHL1	0.0173287
YGL181W	GTS1	0.0110023
YGL073W	HSF1	0.02718
YOL116W	MSN1	0.0770164
YKL062W	MSN4	0.02718
YDR043C	NRG1	0.0693147
YNL216W	RAP1	0.0165035
YGL071W	AFT1	0.0301368
YBR049C	REB1	0.0577623
YPR065W	ROX1	0.0133298
YER169W	RPH1	0.0126027
YML007W	YAP1	0.0301368
YDR259C	YAP6	0.033007
YKL112W	ABF1	0.346574
YLR131C	ACE2	0.231049
YOL089C	HAL9	0.02718
YMR021C	MAC1	0.0074532
YKL043W	PHD1	0.0495105
YHR206W	SKN7	0.0301368

## Sheet: production_rates
SystematicName	StandardName	production_rates
YOR028C	CIN5	0.0624267
YPL177C	CUP9	0.105227
YPR104C	FHL1	0.0208582
YGL181W	GTS1	0.0335466
YGL073W	HSF1	0.0396195
YOL116W	MSN1	0.186011
YKL062W	MSN4	0.131232
YDR043C	NRG1	0.207775
YNL216W	RAP1	0.0547675
YGL071W	AFT1	0.171205
YBR049C	REB1	0.133839
YPR065W	ROX1	0.0460828
YER169W	RPH1	0.691037
YML007W	YAP1	0.174184
YDR259C	YAP6	0.0790078
YKL112W	ABF1	0.442887
YLR131C	ACE2	0.37983
YOL089C	HAL9	0.0445917
YMR021C	MAC1	0.0257002
YKL043W	PHD1	0.130196
YHR206W	SKN7	0.0999096

## Sheet: measurement_times
time	0	10	30	120

## Sheet: network
rows genes affected/cols genes controlling	CIN5	CUP9	FHL1	GTS1	HSF1	MSN1	MSN4	NRG1	RAP1	AFT1	REB1	ROX1	RPH1	YAP1	YAP6	ABF1	ACE2	HAL9	MAC1	PHD1	SKN7
CIN5	0	0	0	0	0	0	0	0	0	0	0	0	0	0	1	0	0	0	0	0	0
CUP9	0	0	0	0	0	0	0	0	0	0	0	0	0	0	0	0	0	0	1	1	0
FHL1	0	0	0	0	0	0	1	0	0	0	0	0	0	0	0	1	0	0	0	0	0
GTS1	0	0	0	0	0	0	0	0	0	0	1	0	0	0	0	0	0	0	0	0	0
HSF1	0	0	0	0	0	0	0	0	1	0	0	0	0	0	0	0	0	0	0	0	0
MSN1	1	0	0	0	0	0	0	0	0	0	0	0	0	0	0	1	0	0	0	0	0
MSN4	0	0	0	0	0	0	0	0	1	0	0	0	0	0	0	0	0	1	0	1	0
NRG1	0	0	0	0	0	0	0	1	0	0	0	0	0	0	0	0	0	0	0	0	1
RAP1	0	0	0	0	0	0	0	0	1	0	0	0	0	0	0	0	0	0	0	0	0
AFT1	0	0	0	0	0	0	0	0	1	1	0	0	0	0	0	0	0	0	0	0	0
REB1	0	0	0	0	1	0	0	0	0	0	0	0	0	0	0	0	0	0	0	0	0
ROX1	1	0	0	0	0	0	0	0	0	0	0	0	0	1	1	0	0	0	0	0	1
RPH1	0	0	0	0	0	0	0	0	1	0	0	0	0	0	0	0	0	0	0	0	0
YAP1	0	0	0	0	0	0	0	0	0	0	0	0	0	0	0	0	1	0	0	0	1
YAP6	1	1	0	0	0	0	0	1	0	0	0	1	0	1	1	0	0	0	0	0	0
ABF1	0	0	0	0	0	0	0	0	0	0	0	0	0	0	0	0	0	0	0	0	0
ACE2	0	0	0	0	0	0	0	0	0	0	0	0	0	0	0	0	0	0	0	0	0
HAL9	0	0	0	0	0	0	0	0	0	0	0	0	0	0	0	0	0	0	0	0	0
MAC1	0	0	0	0	0	0	0	0	0	0	0	0	0	0	0	0	0	0	0	0	0
PHD1	0	0	0	0	0	0	0	0	0	0	0	0	0	0	0	0	0	0	0	0	0
SKN7	0	0	0	0	0	0	0	0	0	0	0	0	0	0	0	0	0	0	0	0	0

## Sheet: network_weights
rows genes affected/cols genes controlling	CIN5	CUP9	FHL1	GTS1	HSF1	MSN1	MSN4	NRG1	RAP1	AFT1	REB1	ROX1	RPH1	YAP1	YAP6	ABF1	ACE2	HAL9	MAC1	PHD1	SKN7
CIN5	0	0	0	0	0	0	0	0	0	0	0	0	0	0	-0.0235145	0	0	0	0	0	0
CUP9	0	0	0	0	0	0	0	0	0	0	0	0	0	0	0	0	0	0	-0.00429854	-0.386246	0
FHL1	0	0	0	0	0	0	0.399377	0	0	0	0	0	0	0	0	-0.0354242	0	0	0	0	0
GTS1	0	0	0	0	0	0	0	0	0	0	0.154129	0	0	0	0	0	0	0	0	0	0
HSF1	0	0	0	0	0	0	0	0	-0.564275	0	0	0	0	0	0	0	0	0	0	0	0
MSN1	0.575757	0	0	0	0	0	0	0	0	0	0	0	0	0	0	-2.48424	0	0	0	0	0
MSN4	0	0	0	0	0	0	0	0	0.820874	0	0	0	0	0	0	0	0	1.13277	0	0.059554	0
NRG1	0	0	0	0	0	0	0	0.839756	0	0	0	0	0	0	0	0	0	0	0	0	-0.142869
RAP1	0	0	0	0	0	0	0	0	-0.690961	0	0	0	0	0	0	0	0	0	0	0	0
AFT1	0	0	0	0	0	0	0	0	-0.222653	-0.899651	0	0	0	0	0	0	0	0	0	0	0
REB1	0	0	0	0	0.00619174	0	0	0	0	0	0	0	0	0	0	0	0	0	0	0	0
ROX1	-0.732444	0	0	0	0	0	0	0	0	0	0	0	0	-0.156182	-0.423154	0	0	0	0	0	0.542049
RPH1	0	0	0	0	0	0	0	0	1.19281	0	0	0	0	0	0	0	0	0	0	0	0
YAP1	0	0	0	0	0	0	0	0	0	0	0	0	0	0	0	0	-1.03269	0	0	0	-0.132346
YAP6	-0.416366	-0.0761641	0	0	0	0	0	0.528567	0	0	0	-0.635006	0	0.0756481	-0.147818	0	0	0	0	0	0
ABF1	0	0	0	0	0	0	0	0	0	0	0	0	0	0	0	0	0	0	0	0	0
ACE2	0	0	0	0	0	0	0	0	0	0	0	0	0	0	0	0	0	0	0	0	0
HAL9	0	0	0	0	0	0	0	0	0	0	0	0	0	0	0	0	0	0	0	0	0
MAC1	0	0	0	0	0	0	0	0	0	0	0	0	0	0	0	0	0	0	0	0	0
PHD1	0	0	0	0	0	0	0	0	0	0	0	0	0	0	0	0	0	0	0	0	0
SKN7	0	0	0	0	0	0	0	0	0	0	0	0	0	0	0	0	0	0	0	0	0

## Sheet: network_optimized_b
SystematicName	StandardName	b
YOR028C	CIN5	0.863759
YPL177C	CUP9	-0.0845121
YPR104C	FHL1	-0.0270362
YGL181W	GTS1	0.317992
YGL073W	HSF1	2.07855
YOL116W	MSN1	0.308482
YKL062W	MSN4	0.597725
YDR043C	NRG1	0.914361
YNL216W	RAP1	-0.0835659
YGL071W	AFT1	-0.184358
YBR049C	REB1	-0.196683
YPR065W	ROX1	-0.0184734
YER169W	RPH1	-1.09349
YML007W	YAP1	1.51457
YDR259C	YAP6	0.352755
YKL112W	ABF1	0
YLR131C	ACE2	0
YOL089C	HAL9	0
YMR021C	MAC1	0
YKL043W	PHD1	0
YHR206W	SKN7	0

## Sheet: network_optimized_weights
rows genes affected/cols genes controlling	CIN5	CUP9	FHL1	GTS1	HSF1	MSN1	MSN4	NRG1	RAP1	AFT1	REB1	ROX1	RPH1	YAP1	YAP6	ABF1	ACE2	HAL9	MAC1	PHD1	SKN7
CIN5	0	0	0	0	0	0	0	0	0	0	0	0	0	0	-0.0450315	0	0	0	0	0	0
CUP9	0	0	0	0	0	0	0	0	0	0	0	0	0	0	0	0	0	0	-0.188209	-0.650955	0
FHL1	0	0	0	0	0	0	0.612067	0	0	0	0	0	0	0	0	0.156154	0	0	0	0	0
GTS1	0	0	0	0	0	0	0	0	0	0	0.0778459	0	0	0	0	0	0	0	0	0	0
HSF1	0	0	0	0	0	0	0	0	-1.23209	0	0	0	0	0	0	0	0	0	0	0	0
MSN1	0.939295	0	0	0	0	0	0	0	0	0	0	0	0	0	0	-2.97068	0	0	0	0	0
MSN4	0	0	0	0	0	0	0	0	1.01308	0	0	0	0	0	0	0	0	1.42826	0	0.544682	0
NRG1	0	0	0	0	0	0	0	1.2341	0	0	0	0	0	0	0	0	0	0	0	0	-0.185165
RAP1	0	0	0	0	0	0	0	0	-0.889049	0	0	0	0	0	0	0	0	0	0	0	0
AFT1	0	0	0	0	0	0	0	0	-0.403029	-0.896556	0	0	0	0	0	0	0	0	0	0	0
REB1	0	0	0	0	-0.0101949	0	0	0	0	0	0	0	0	0	0	0	0	0	0	0	0
ROX1	-0.92779	0	0	0	0	0	0	0	0	0	0	0	0	-0.431504	-0.507074	0	0	0	0	0	0.574425
RPH1	0	0	0	0	0	0	0	0	1.49988	0	0	0	0	0	0	0	0	0	0	0	0
YAP1	0	0	0	0	0	0	0	0	0	0	0	0	0	0	0	0	-1.36151	0	0	0	-0.40819
YAP6	-0.531224	-0.129252	0	0	0	0	0	0.62145	0	0	0	-0.750331	0	0.0145923	-0.302673	0	0	0	0	0	0
ABF1	0	0	0	0	0	0	0	0	0	0	0	0	0	0	0	0	0	0	0	0	0
ACE2	0	0	0	0	0	0	0	0	0	0	0	0	0	0	0	0	0	0	0	0	0
HAL9	0	0	0	0	0	0	0	0	0	0	0	0	0	0	0	0	0	0	0	0	0
MAC1	0	0	0	0	0	0	0	0	0	0	0	0	0	0	0	0	0	0	0	0	0
PHD1	0	0	0	0	0	0	0	0	0	0	0	0	0	0	0	0	0	0	0	0	0
SKN7	0	0	0	0	0	0	0	0	0	0	0	0	0	0	0	0	0	0	0	0	0

## Sheet: concentration_sigmas
SystematicName	StandardName	0	10	30	120
YOR028C	CIN5	1.12142	0.558525	0.35044	0.701132
YPL177C	CUP9	0.571588	0.476863	0.532732	0.64255
YPR104C	FHL1	0.55181	0.310907	0.413597	0.278387
YGL181W	GTS1	0.637544	0.638136	0.370921	0.632145
YGL073W	HSF1	0.472374	0.125354	0.616885	0.428235
YOL116W	MSN1	0.517687	0.569467	0.573164	0.0487954
YKL062W	MSN4	0.700989	0.35039	0.838657	0.496036
YDR043C	NRG1	0.950326	0.637116	1.34022	0.870956
YNL216W	RAP1	0.497381	0.580585	1.20966	0.32191
YGL071W	AFT1	0.10306	0.480576	0.925924	0.614849
YBR049C	REB1	0.927725	0.688247	0.483606	0.559449
YPR065W	ROX1	0.085967	0.406602	0.523734	0.609092
YER169W	RPH1	0.304434	0.583136	0.600871	0.187674
YML007W	YAP1	2.12083	0.706426	0.674225	1.08585
YDR259C	YAP6	0.531098	1.73131	0.587485	0.317739
YKL112W	ABF1	2.71777	0.279869	0.522749	0.557745
YLR131C	ACE2	0.658658	0.559742	1.31944	1.28723
YOL089C	HAL9	0.750682	0.567425	0.172036	0.830033
YMR021C	MAC1	0.490871	0.52382	0.702698	0.294308
YKL043W	PHD1	0.783181	0.855459	0.720167	0.144888
YHR206W	SKN7	1.46535	0.310893	0.824354	0.808151
