# Supplementary material for: Parameter Estimation for Gene Regulatory Networks from Microarray Data: Cold Shock Response in Saccharomyces cerevisiae
Source: Bull Math Biol. 2015 Sep 29;77(8):1457–92. doi: 10.1007/s11538-015-0092-6 (PMC4636536; doi:10.1007/s11538-015-0092-6)
Supplement: Supplementary file 1 — Supplementary material 1 (zip 65 KB) [file 11538_2015_92_MOESM1_ESM.zip › 21-genes_31-edges_Schade-data_input.xlsx]

## Sheet: production_rates
SystematicName	StandardName	production_rates
YOR028C	CIN5	0.0564547
YPL177C	CUP9	0.079331
YPR104C	FHL1	0.0197523
YGL181W	GTS1	0.0337959
YGL073W	HSF1	0.0310201
YOL116W	MSN1	0.140888
YKL062W	MSN4	0.111546
YDR043C	NRG1	0.196316
YNL216W	RAP1	0.053889
YGL071W	AFT1	0.128158
YBR049C	REB1	0.132115
YPR065W	ROX1	0.0432132
YER169W	RPH1	0.548764
YML007W	YAP1	0.145464
YDR259C	YAP6	0.0660116
YKL112W	ABF1	0.442881
YLR131C	ACE2	0.378849
YOL089C	HAL9	0.0445194
YMR021C	MAC1	0.0257674
YKL043W	PHD1	0.13011
YHR206W	SKN7	0.100916

## Sheet: degradation_rates
SystematicName	StandardName	DegradationRate
YOR028C	CIN5	0.02718
YPL177C	CUP9	0.0256721
YPR104C	FHL1	0.0173287
YGL181W	GTS1	0.0110023
YGL073W	HSF1	0.02718
YOL116W	MSN1	0.0770164
YKL062W	MSN4	0.02718
YDR043C	NRG1	0.0693147
YNL216W	RAP1	0.0165035
YGL071W	AFT1	0.0301368
YBR049C	REB1	0.0577623
YPR065W	ROX1	0.0133298
YER169W	RPH1	0.0126027
YML007W	YAP1	0.0301368
YDR259C	YAP6	0.033007
YKL112W	ABF1	0.346574
YLR131C	ACE2	0.231049
YOL089C	HAL9	0.02718
YMR021C	MAC1	0.0074532
YKL043W	PHD1	0.0495105
YHR206W	SKN7	0.0301368

## Sheet: log2_concentrations
SystematicName	StandardName	0	10	30	120
YOR028C	CIN5	-0.234992	-0.0741113	-0.0456721	0.484351
YPL177C	CUP9	0.432642	-0.0306685	-0.163123	-0.817933
YPR104C	FHL1	-0.546354	-0.177702	-0.236782	-0.751479
YGL181W	GTS1	-0.337424	-0.189418	0.122362	0.856178
YGL073W	HSF1	-0.00385673	-0.145983	-0.779872	-0.37427
YOL116W	MSN1	-0.14157	-0.413938	0.0893084	0.0470133
YKL062W	MSN4	-0.0070669	0.296882	0.257649	1.12484
YDR043C	NRG1	-0.441265	-0.123917	0.515308	-0.302597
YNL216W	RAP1	-0.224725	-0.0227384	0.339728	0.551359
YGL071W	AFT1	-0.32847	0.396464	0.115819	0.0584413
YBR049C	REB1	0.0752459	0.199157	0.266716	0.349109
YPR065W	ROX1	-0.350703	-0.292895	0.23434	-0.21167
YER169W	RPH1	0.676567	1.13625	0.895202	0.703204
YML007W	YAP1	-0.652493	0.189695	0.309697	1.34993
YDR259C	YAP6	0.134535	-0.254311	0.0779659	0.282017
YKL112W	ABF1	1.621	-0.353688	-0.269044	-1.25384
YLR131C	ACE2	-0.542362	-0.0248454	-0.415369	-0.348747
YOL089C	HAL9	0.196713	-0.215311	0.085926	-0.358468
YMR021C	MAC1	-0.779865	-0.177416	0.0760944	0.584919
YKL043W	PHD1	-0.0206432	0.324677	0.570684	0.107597
YHR206W	SKN7	0.188433	0.0354688	0.168519	0.935179

## Sheet: concentration_sigmas
SystematicName	StandardName	0	10	30	120
YOR028C	CIN5	1.12142	0.558525	0.35044	0.701132
YPL177C	CUP9	0.571588	0.476863	0.532732	0.64255
YPR104C	FHL1	0.55181	0.310907	0.413597	0.278387
YGL181W	GTS1	0.637544	0.638136	0.370921	0.632145
YGL073W	HSF1	0.472374	0.125354	0.616885	0.428235
YOL116W	MSN1	0.517687	0.569467	0.573164	0.0487954
YKL062W	MSN4	0.700989	0.35039	0.838657	0.496036
YDR043C	NRG1	0.950326	0.637116	1.34022	0.870956
YNL216W	RAP1	0.497381	0.580585	1.20966	0.32191
YGL071W	AFT1	0.10306	0.480576	0.925924	0.614849
YBR049C	REB1	0.927725	0.688247	0.483606	0.559449
YPR065W	ROX1	0.085967	0.406602	0.523734	0.609092
YER169W	RPH1	0.304434	0.583136	0.600871	0.187674
YML007W	YAP1	2.12083	0.706426	0.674225	1.08585
YDR259C	YAP6	0.531098	1.73131	0.587485	0.317739
YKL112W	ABF1	2.71777	0.279869	0.522749	0.557745
YLR131C	ACE2	0.658658	0.559742	1.31944	1.28723
YOL089C	HAL9	0.750682	0.567425	0.172036	0.830033
YMR021C	MAC1	0.490871	0.52382	0.702698	0.294308
YKL043W	PHD1	0.783181	0.855459	0.720167	0.144888
YHR206W	SKN7	1.46535	0.310893	0.824354	0.808151

## Sheet: network
rows genes affected/cols genes controlling	CIN5	CUP9	FHL1	GTS1	HSF1	MSN1	MSN4	NRG1	RAP1	AFT1	REB1	ROX1	RPH1	YAP1	YAP6	ABF1	ACE2	HAL9	MAC1	PHD1	SKN7
CIN5	0	0	0	0	0	0	0	0	0	0	0	0	0	0	1	0	0	0	0	0	0
CUP9	0	0	0	0	0	0	0	0	0	0	0	0	0	0	0	0	0	0	1	1	0
FHL1	0	0	0	0	0	0	1	0	0	0	0	0	0	0	0	1	0	0	0	0	0
GTS1	0	0	0	0	0	0	0	0	0	0	1	0	0	0	0	0	0	0	0	0	0
HSF1	0	0	0	0	0	0	0	0	1	0	0	0	0	0	0	0	0	0	0	0	0
MSN1	1	0	0	0	0	0	0	0	0	0	0	0	0	0	0	1	0	0	0	0	0
MSN4	0	0	0	0	0	0	0	0	1	0	0	0	0	0	0	0	0	1	0	1	0
NRG1	0	0	0	0	0	0	0	1	0	0	0	0	0	0	0	0	0	0	0	0	1
RAP1	0	0	0	0	0	0	0	0	1	0	0	0	0	0	0	0	0	0	0	0	0
AFT1	0	0	0	0	0	0	0	0	1	1	0	0	0	0	0	0	0	0	0	0	0
REB1	0	0	0	0	1	0	0	0	0	0	0	0	0	0	0	0	0	0	0	0	0
ROX1	1	0	0	0	0	0	0	0	0	0	0	0	0	1	1	0	0	0	0	0	1
RPH1	0	0	0	0	0	0	0	0	1	0	0	0	0	0	0	0	0	0	0	0	0
YAP1	0	0	0	0	0	0	0	0	0	0	0	0	0	0	0	0	1	0	0	0	1
YAP6	1	1	0	0	0	0	0	1	0	0	0	1	0	1	1	0	0	0	0	0	0
ABF1	0	0	0	0	0	0	0	0	0	0	0	0	0	0	0	0	0	0	0	0	0
ACE2	0	0	0	0	0	0	0	0	0	0	0	0	0	0	0	0	0	0	0	0	0
HAL9	0	0	0	0	0	0	0	0	0	0	0	0	0	0	0	0	0	0	0	0	0
MAC1	0	0	0	0	0	0	0	0	0	0	0	0	0	0	0	0	0	0	0	0	0
PHD1	0	0	0	0	0	0	0	0	0	0	0	0	0	0	0	0	0	0	0	0	0
SKN7	0	0	0	0	0	0	0	0	0	0	0	0	0	0	0	0	0	0	0	0	0

## Sheet: network_weights
rows genes affected/cols genes controlling	CIN5	CUP9	FHL1	GTS1	HSF1	MSN1	MSN4	NRG1	RAP1	AFT1	REB1	ROX1	RPH1	YAP1	YAP6	ABF1	ACE2	HAL9	MAC1	PHD1	SKN7
CIN5	0	0	0	0	0	0	0	0	0	0	0	0	0	0	-0.0235145	0	0	0	0	0	0
CUP9	0	0	0	0	0	0	0	0	0	0	0	0	0	0	0	0	0	0	-0.00429854	-0.386246	0
FHL1	0	0	0	0	0	0	0.399377	0	0	0	0	0	0	0	0	-0.0354242	0	0	0	0	0
GTS1	0	0	0	0	0	0	0	0	0	0	0.154129	0	0	0	0	0	0	0	0	0	0
HSF1	0	0	0	0	0	0	0	0	-0.564275	0	0	0	0	0	0	0	0	0	0	0	0
MSN1	0.575757	0	0	0	0	0	0	0	0	0	0	0	0	0	0	-2.48424	0	0	0	0	0
MSN4	0	0	0	0	0	0	0	0	0.820874	0	0	0	0	0	0	0	0	1.13277	0	0.059554	0
NRG1	0	0	0	0	0	0	0	0.839756	0	0	0	0	0	0	0	0	0	0	0	0	-0.142869
RAP1	0	0	0	0	0	0	0	0	-0.690961	0	0	0	0	0	0	0	0	0	0	0	0
AFT1	0	0	0	0	0	0	0	0	-0.222653	-0.899651	0	0	0	0	0	0	0	0	0	0	0
REB1	0	0	0	0	0.00619174	0	0	0	0	0	0	0	0	0	0	0	0	0	0	0	0
ROX1	-0.732444	0	0	0	0	0	0	0	0	0	0	0	0	-0.156182	-0.423154	0	0	0	0	0	0.542049
RPH1	0	0	0	0	0	0	0	0	1.19281	0	0	0	0	0	0	0	0	0	0	0	0
YAP1	0	0	0	0	0	0	0	0	0	0	0	0	0	0	0	0	-1.03269	0	0	0	-0.132346
YAP6	-0.416366	-0.0761641	0	0	0	0	0	0.528567	0	0	0	-0.635006	0	0.0756481	-0.147818	0	0	0	0	0	0
ABF1	0	0	0	0	0	0	0	0	0	0	0	0	0	0	0	0	0	0	0	0	0
ACE2	0	0	0	0	0	0	0	0	0	0	0	0	0	0	0	0	0	0	0	0	0
HAL9	0	0	0	0	0	0	0	0	0	0	0	0	0	0	0	0	0	0	0	0	0
MAC1	0	0	0	0	0	0	0	0	0	0	0	0	0	0	0	0	0	0	0	0	0
PHD1	0	0	0	0	0	0	0	0	0	0	0	0	0	0	0	0	0	0	0	0	0
SKN7	0	0	0	0	0	0	0	0	0	0	0	0	0	0	0	0	0	0	0	0	0

## Sheet: network_thresholds
rows genes affected/cols genes controlling	CIN5	CUP9	FHL1	GTS1	HSF1	MSN1	MSN4	NRG1	RAP1	AFT1	REB1	ROX1	RPH1	YAP1	YAP6	ABF1	ACE2	HAL9	MAC1	PHD1	SKN7
CIN5	0	0	0	0	0	0	0	0	0	0	0	0	0	0	1	0	0	0	0	0	0
CUP9	0	0	0	0	0	0	0	0	0	0	0	0	0	0	0	0	0	0	1	1	0
FHL1	0	0	0	0	0	0	1	0	0	0	0	0	0	0	0	1	0	0	0	0	0
GTS1	0	0	0	0	0	0	0	0	0	0	1	0	0	0	0	0	0	0	0	0	0
HSF1	0	0	0	0	0	0	0	0	1	0	0	0	0	0	0	0	0	0	0	0	0
MSN1	1	0	0	0	0	0	0	0	0	0	0	0	0	0	0	1	0	0	0	0	0
MSN4	0	0	0	0	0	0	0	0	1	0	0	0	0	0	0	0	0	1	0	1	0
NRG1	0	0	0	0	0	0	0	1	0	0	0	0	0	0	0	0	0	0	0	0	1
RAP1	0	0	0	0	0	0	0	0	1	0	0	0	0	0	0	0	0	0	0	0	0
AFT1	0	0	0	0	0	0	0	0	1	1	0	0	0	0	0	0	0	0	0	0	0
REB1	0	0	0	0	1	0	0	0	0	0	0	0	0	0	0	0	0	0	0	0	0
ROX1	1	0	0	0	0	0	0	0	0	0	0	0	0	1	1	0	0	0	0	0	1
RPH1	0	0	0	0	0	0	0	0	1	0	0	0	0	0	0	0	0	0	0	0	0
YAP1	0	0	0	0	0	0	0	0	0	0	0	0	0	0	0	0	1	0	0	0	1
YAP6	1	1	0	0	0	0	0	1	0	0	0	1	0	1	1	0	0	0	0	0	0
ABF1	0	0	0	0	0	0	0	0	0	0	0	0	0	0	0	0	0	0	0	0	0
ACE2	0	0	0	0	0	0	0	0	0	0	0	0	0	0	0	0	0	0	0	0	0
HAL9	0	0	0	0	0	0	0	0	0	0	0	0	0	0	0	0	0	0	0	0	0
MAC1	0	0	0	0	0	0	0	0	0	0	0	0	0	0	0	0	0	0	0	0	0
PHD1	0	0	0	0	0	0	0	0	0	0	0	0	0	0	0	0	0	0	0	0	0
SKN7	0	0	0	0	0	0	0	0	0	0	0	0	0	0	0	0	0	0	0	0	0

## Sheet: optimization_parameters
optimization_parameter	value
b_or_tau	1
alpha	0.01
kk_max	1
MaxIter	1000000
TolFun	1e-05
MaxFunEval	1000000
TolX	1e-05

## Sheet: simulation_times
time	0	10	20	30	40	50	60	70	80	90	100	110	120

## Sheet: network_b
SystematicName	StandardName	b
YOR028C	CIN5	0.214009
YPL177C	CUP9	-0.0300973
YPR104C	FHL1	-0.025855
YGL181W	GTS1	0.0771002
YGL073W	HSF1	1.0093
YOL116W	MSN1	0.121405
YKL062W	MSN4	0.455913
YDR043C	NRG1	0.47056
YNL216W	RAP1	-0.0646673
YGL071W	AFT1	-0.103003
YBR049C	REB1	-0.172546
YPR065W	ROX1	-0.0321249
YER169W	RPH1	-0.737015
YML007W	YAP1	1.08005
YDR259C	YAP6	0.158463
YKL112W	ABF1	0
YLR131C	ACE2	0
YOL089C	HAL9	0
YMR021C	MAC1	0
YKL043W	PHD1	0
YHR206W	SKN7	0
